# Supplementary material for: Withania somnifera (L.) Dunal: Opportunity for Clinical Repurposing in COVID-19 Management
Source: Front Pharmacol. 2021 May 3;12:623795. doi: 10.3389/fphar.2021.623795 (PMC8126694; doi:10.3389/fphar.2021.623795)
Supplement: Supplementary file 1 [file Table1.XLSX]

## Sheet: Sheet1
Citation in Manuscript	Type of Extract	Study Type	Model	Activity	Dose Range
Agarwal et al. 1999	Aqueous	In vivo	Mouse	Immunomodulatory	150 and 300 mg/kg
Arun Sharma et al. 2010	Root Powder	In vivo	Fish	Immunomodulatory	0.1% - 0.3% of feed
B. Khan et al. 2006	Aqueous	In vivo	Mouse	Immunomodulatory	25, 50, 100 and 200 mg/kg
Bale et al. 2018	Withaferin A	In vivo	Mouse	Cytokine Regulation and Anti-inflammatory	2 and 4 mg/kg
Bani et al. 2006	Aqueous	In vivo	Mouse	Immunomodulatory	25, 50, 100 and 200 mg/kg
D. Singh et al. 2007	Ethanolic	Ex vivo	PBMCs	Cytokine Regulation and Anti-inflammatory	1 mg/mL
Dubey et al. 2018	Withaferin A	In vitro	THP-1 cells	Cytokine Regulation and Anti-inflammatory	20 μM
El-Boshy et al. 2013	Aqueous and ethanolic	In vivo	Mouse	Immunomodulatory and Cytokine Regulation	50 and 100 mg/kg
Ganguly et al. 2020	Root Powder	In vivo	Chicken	Antiviral and Immunomodulatory	1 % of feed
H. M. Zhao et al. 2019	Withaferin A	In vitro	Lung tissue of Mice	Anti-inflammatory	40 - 160 μM
Kim et al. 2015	Withaferin A	Ex vivo	Murine macrophages and dendritic cells	Cytokine Regulation and Anti-inflammatory	40, 100, and 250 nM
Kour et al. 2009	Withanolide A	In vivo	Mouse	Immunomodulatory	0.25, 0.5, 1 and 2 mg/kg
Latheef et al. 2017	Root Powder	In vivo	Chicken	Antiviral and Immunomodulatory	1 % of feed
Leemol Davis and Kuttan 2000	Hydroalcoholic	In vivo	Mouse	Immunomodulatory	20 mg/dose/animal; i.p.
M. A. Khan et al. 2018	Aqueous	In vivo	Rat	Cytokine Regulation and Anti-inflammatory	300 mg/kg
Malik et al. 2007	Hydroalcoholic	In vivo	Mouse	Immunomodulatory	30 mg/kg
Maurya et al. 2019	Aqueous	Ex vivo	PBMCs	Antiviral	40 μg/ml
Minhas et al. 2012	Root Powder	In vivo	Mouse	Cytokine Regulation	500 and 1000 mg/kg
Morsy et al. 2019	Withaferin A	In vivo	Mouse	Cytokine Regulation and Anti-inflammatory	25 μg
Neog, Sultana, and Rasool 2018	Withaferin A	In vitro	RAW 264.7 macrophages	Cytokine Regulation and Anti-inflammatory	10, 25, and 50 μg/ml
Neog, Sultana, and Rasool 2018	Withaferin A	In vitro	RAW 264.7 macrophages	Cytokine Regulation and Anti-inflammatory	10, 25, and 50 μg/ml
Ngoungoure and Owona 2019	Withaferin A	In vitro	RAW 264.7 macrophages	Cytokine Regulation and Anti-inflammatory	10, 25, and 50 μg/ml
Noh et al. 2016	Withaferin A	Ex vivo	Murine macrophages	Cytokine Regulation and Anti-inflammatory	50‑1,000 nM
Q. Zhao et al. 2015	Withaferin A	In vitro	NA	Anti-inflammatory	20 μM
S Kushwaha et al. 2012	Hydroalcoholic	In vivo	Mouse	Immunomodulatory	10 mg/kg
S. Khan et al. 2009	Hydroalcoholic	In vivo	Mouse	Immunomodulatory	10, 25 and 50 mg/kg
Sikandan, Shinomiya, and Nagahara 2018	Aqueous	In vitro	Human keratinocyte cell line HacaT	Cytokine Regulation	5 mg/ml
Sultana, Neog, and Rasool 2017	Withaferin A	In vivo	Rat	Cytokine Regulation and Anti-inflammatory	NA
Susheela Kushwaha et al. 2012	Hydroalcoholic	In vivo	Mouse	Immunomodulatory	10-100 mg/kg
